# Supplementary material for: Blockade of IL-10 Signaling Ensures Mifamurtide Efficacy in Metastatic Osteosarcoma
Source: Cancers (Basel). 2023 Sep 27;15(19):4744. doi: 10.3390/cancers15194744 (PMC10571595; doi:10.3390/cancers15194744)
Supplement: Supplementary file 1 [file cancers-15-04744-s001.zip]

Archive with 1 entries (1 files):
- cancers-2581002-supplementary.pdf
